# Supplementary material for: Population Genetics and Antimicrobial Susceptibility of Canine Campylobacter Isolates Collected before and after a Raw Feeding Experiment
Source: PLoS One. 2015 Jul 14;10(7):e0132660. doi: 10.1371/journal.pone.0132660 (PMC4501809; doi:10.1371/journal.pone.0132660)
Supplement: S1 Table — (XLSX) [file pone.0132660.s001.xlsx]

## Sheet: C upsaliensis allele profiles
ST	Cup_adk	Cup_aspA	Cup_atpA	Cup_glnA	Cup_glyA	Cup_pgi	Cup_tkt
1	1	1	1	1	1	1	1
2	2	2	2	2	2	2	2
3	1	3	3	3	3	3	3
4	3	3	4	4	1	4	4
5	4	4	5	5	4	5	5
6	4	5	6	6	5	6	6
7	4	6	7	7	5	6	6
8	4	6	7	5	5	7	6
9	4	7	5	5	6	6	6
10	4	8	5	7	5	6	6
11	4	9	5	6	5	8	6
12	4	6	5	5	5	6	6
13	4	10	8	7	7	9	7
14	5	6	7	5	8	10	6
15	6	3	1	8	3	11	8
16	7	11	1	9	9	12	1
17	6	12	1	10	1	13	9
18	8	13	1	11	1	14	10
19	9	14	1	12	10	12	4
20	6	15	1	13	11	1	11
21	10	16	9	14	1	12	12
22	10	3	9	10	12	12	12
23	10	17	10	3	13	15	4
24	1	17	10	13	14	12	13
25	6	18	11	15	1	16	1
26	10	14	10	16	1	14	8
27	1	17	1	17	13	4	14
28	1	13	1	18	11	1	11
29	4	19	5	5	5	6	15
30	4	19	5	5	5	6	6
31	4	20	5	5	7	6	16
32	11	21	5	19	5	6	6
33	12	22	12	19	15	7	17
34	5	7	5	6	16	17	6
35	13	17	1	12	1	12	1
36	4	5	5	6	5	6	6
37	4	6	5	5	6	6	6
38	4	6	7	20	5	6	6
39	5	8	13	5	5	6	18
40	14	4	5	5	5	6	6
41	4	23	7	21	17	6	19
42	4	6	7	5	5	6	6
43	15	24	12	22	18	9	20
44	6	15	1	1	1	13	1
45	16	25	14	23	19	10	21
46	13	18	4	24	20	12	22
47	17	15	11	1	1	14	9
48	18	17	15	13	21	3	23
49	16	4	14	21	22	18	24
50	19	26	16	21	23	19	25
51	16	25	17	7	17	18	21
52	7	12	1	9	24	20	1
53	19	27	16	21	23	19	25
54	20	28	14	21	19	21	21
55	1	29	18	25	25	22	26
56	17	30	11	1	26	16	1
57	16	25	14	21	19	21	21
58	21	31	19	7	27	9	7
59	16	32	20	7	17	23	27
60	19	26	16	21	23	24	25
61	19	27	16	21	23	19	28
62	1	17	1	26	1	12	1
63	1	17	1	1	28	12	14
64	1	33	1	13	28	12	12
65	17	11	1	9	9	12	1
66	1	33	1	13	28	12	4
67	24	39	23	29	1	27	30
68	1	40	1	13	25	22	26
69	1	3	27	30	20	12	12
70	13	29	1	31	35	14	4
71	13	3	9	10	12	12	12
72	8	38	1	11	1	12	22
73	6	17	22	30	34	12	12
74	13	3	9	1	12	12	12
75	1	41	22	30	20	12	12
76	1	3	22	30	20	12	12
77	13	3	1	13	37	28	9
78	13	3	1	28	20	28	9
79	9	2	9	15	1	14	1
80	13	42	1	13	1	14	4
81	6	54	34	38	2	40	1
82	7	45	1	33	9	29	1
83	13	29	1	3	32	12	31
84	10	13	10	32	12	12	1
85	1	11	9	3	38	14	33
86	25	43	24	27	33	30	32
87	13	3	25	31	25	12	33
88	1	40	26	13	1	22	26
89	13	17	1	18	1	1	9
90	26	29	1	31	35	12	26
91	9	2	9	15	1	31	1
92	13	3	1	28	20	12	9
93	1	44	1	13	1	32	4
94	18	3	22	30	20	12	26
95	10	13	1	32	12	12	1
96	17	45	1	33	9	12	1
97	9	2	9	3	1	12	1
98	7	45	1	33	9	12	1
99	13	11	1	18	1	1	34
100	27	3	1	3	20	33	35
101	22	29	22	3	32	12	4
102	29	52	2	1	39	12	2
103	23	29	18	31	25	22	26
104	1	29	1	31	35	12	26
105	25	43	23	27	33	30	32
106	18	46	15	13	21	3	23
107	1	17	22	30	34	34	26
108	13	3	9	31	12	12	33
109	8	54	35	11	1	12	1
110	1	29	18	34	25	22	26
111	29	52	1	8	40	37	43
112	7	45	23	33	36	12	1
113	10	3	1	31	1	12	33
114	27	47	1	33	9	35	1
115	28	3	28	13	20	36	12
116	30	48	29	1	39	12	1
117	32	50	1	3	20	12	1
118	10	3	9	35	12	12	12
119	7	51	30	16	33	38	38
120	1	33	1	13	1	1	4
121	10	33	9	3	41	12	38
122	29	52	1	8	40	37	1
123	6	53	31	36	1	1	29
124	33	52	1	8	40	37	39
125	30	49	2	1	39	12	2
126	29	52	1	8	40	37	40
127	1	33	10	1	14	12	13
128	31	54	30	1	13	12	41
129	29	55	1	37	40	37	1
130	34	11	1	36	42	12	1
131	29	52	1	8	40	37	42
132	29	12	30	1	13	37	41
133	10	3	9	35	12	12	36
134	6	15	9	10	33	12	12
135	10	3	1	3	32	12	37
136	1	44	1	13	10	12	4
137	29	49	1	8	40	37	1
138	1	44	1	13	1	12	4
139	35	56	1	32	12	12	12
140	18	57	32	2	44	16	1
141	6	58	11	15	1	16	1
142	36	59	33	37	43	39	44
143	29	52	2	8	40	37	1
144	33	52	1	8	40	37	1
145	29	52	1	8	13	39	1
146	6	54	34	38	40	40	1
147	10	13	9	39	12	12	12
148	4	23	5	5	6	6	6
149	37	22	12	19	45	7	45
150	19	9	5	7	5	6	18
151	19	9	5	7	5	6	6
152	4	9	7	21	5	6	46
153	4	10	7	7	46	6	47
154	4	60	12	19	18	6	48
155	4	6	5	5	5	6	48
156	10	61	1	40	13	12	49
157	17	62	1	1	1	16	50
158	1	63	36	30	39	41	51
159	6	15	1	41	20	1	9
160	9	64	1	13	1	12	4
164	10	3	1	42	33	13	52
165	10	13	37	32	12	12	1
166	10	3	1	1	33	13	52
167	6	68	22	3	20	12	54
168	13	13	1	28	33	12	12
169	1	69	1	31	20	12	33
170	10	3	1	1	33	13	12
171	6	11	22	3	20	12	54
172	6	70	22	3	20	12	54
174	10	15	38	43	39	12	58
176	1	3	39	31	1	12	1
177	1	36	38	3	39	41	4
178	1	29	1	31	35	22	26
181	17	15	1	30	47	43	9
182	17	73	1	9	9	12	4
