# Supplementary material for: Population Genetics and Antimicrobial Susceptibility of Canine Campylobacter Isolates Collected before and after a Raw Feeding Experiment
Source: PLoS One. 2015 Jul 14;10(7):e0132660. doi: 10.1371/journal.pone.0132660 (PMC4501809; doi:10.1371/journal.pone.0132660)
Supplement: S2 Table — (XLSX) [file pone.0132660.s002.xlsx]

## Sheet: C. ups Epi data for PHYLOViZ
id	isolate	aliases	country	region	year	age_yr	age_mth	sex	disease	source	epidemiology	species	comments	sender	curator	date_entered	datestamp	Cup_adk	Cup_aspA	Cup_atpA	Cup_glnA	Cup_glyA	Cup_pgi	Cup_tkt	ST	clonal_complex (C. upsaliensis MLST)
105	RM2093		USA							human stool		Campylobacter upsaliensis		2	1	2011-11-11	2011-11-11	1	3	3	3	3	3	3	3
106	RM2094		USA							human stool		Campylobacter upsaliensis		2	1	2011-11-11	2011-11-11	3	3	4	4	1	4	4	4
107	RM3195		S. Africa	Cape Town	1994		48	male	Guillain Barre Syndrome	human stool		Campylobacter upsaliensis	Sequence isolate	2	1	2011-11-11	2011-11-11	4	4	5	5	4	5	5	5
108	RM3776		S. Africa	Cape Town	1996		12	male		human stool		Campylobacter upsaliensis		2	1	2011-11-11	2011-11-11	4	5	6	6	5	6	6	6	ST-42
109	RM3777		S. Africa	Cape Town	1997		23	male	gastroenteritis	human stool		Campylobacter upsaliensis		2	1	2011-11-11	2011-11-11	4	6	7	7	5	6	6	7	ST-42
110	RM3778		S. Africa	Cape Town	1997		3	female	gastroenteritis	human stool		Campylobacter upsaliensis		2	1	2011-11-11	2011-11-11	4	6	7	5	5	7	6	8	ST-42
111	RM3779		S. Africa	Cape Town	2002		8	male	gastroenteritis	human stool		Campylobacter upsaliensis		2	1	2011-11-11	2011-11-11	4	7	5	5	6	6	6	9	ST-42
112	RM3780		S. Africa	Cape Town	2002		56	male	gastroenteritis	human stool		Campylobacter upsaliensis		2	1	2011-11-11	2011-11-11	4	8	5	7	5	6	6	10	ST-42
113	RM3781		S. Africa	Cape Town	2002		22	female	gastroenteritis	human stool		Campylobacter upsaliensis		2	1	2011-11-11	2011-11-11	4	9	5	6	5	8	6	11	ST-42
114	RM3783		S. Africa	Cape Town	2002		16	male	gastroenteritis	human stool		Campylobacter upsaliensis		2	1	2011-11-11	2011-11-11	4	6	5	5	5	6	6	12	ST-42
115	RM4040		S. Africa	Cape Town	2001		30	male	gastroenteritis	human stool		Campylobacter upsaliensis		2	1	2011-11-11	2011-11-11	4	6	5	5	5	6	6	12	ST-42
116	RM3786		S. Africa	Cape Town	2003		13	male	gastroenteritis	human stool		Campylobacter upsaliensis		2	1	2011-11-11	2011-11-11	4	6	5	5	5	6	6	12	ST-42
117	RM4047		S. Africa	Cape Town	2001		41	male	gastroenteritis	human stool		Campylobacter upsaliensis		2	1	2011-11-11	2011-11-11	4	6	5	5	5	6	6	12	ST-42
118	RM4046		S. Africa	Cape Town	2001		27	male	gastroenteritis	human stool		Campylobacter upsaliensis		2	1	2011-11-11	2011-11-11	4	6	5	5	5	6	6	12	ST-42
119	RM3784		S. Africa	Cape Town	2002		1	female	gastroenteritis	human stool		Campylobacter upsaliensis		2	1	2011-11-11	2011-11-11	4	10	8	7	7	9	7	13
120	RM3785		S. Africa	Cape Town	2003		5	male	gastroenteritis	human stool		Campylobacter upsaliensis		2	1	2011-11-11	2011-11-11	5	6	7	5	8	10	6	14
121	RM3808		USA	Petaluma, CA	2003					dog		Campylobacter upsaliensis		2	1	2011-11-11	2011-11-11	6	3	1	8	3	11	8	15
124	RM3937		USA	Los Angeles, CA	1998					human stool		Campylobacter upsaliensis		2	1	2011-11-11	2011-11-11	8	13	1	11	1	14	10	18
125	RM3939		USA	Los Angeles, CA	1998					human stool		Campylobacter upsaliensis		2	1	2011-11-11	2011-11-11	9	14	1	12	10	12	4	19
126	RM3940		USA	Los Angeles, CA	1998					human stool		Campylobacter upsaliensis		2	1	2011-11-11	2011-11-11	6	15	1	13	11	1	11	20
127	RM3941		USA	Los Angeles, CA	1998					human stool		Campylobacter upsaliensis		2	1	2011-11-11	2011-11-11	10	16	9	14	1	12	12	21
128	RM3942		USA	Los Angeles, CA	1998					human stool		Campylobacter upsaliensis		2	1	2011-11-11	2011-11-11	10	3	9	10	12	12	12	22
129	RM3943		USA	Los Angeles, CA	1998					human stool		Campylobacter upsaliensis		2	1	2011-11-11	2011-11-11	10	17	10	3	13	15	4	23
130	RM3944		USA	Los Angeles, CA	1998					human stool		Campylobacter upsaliensis		2	1	2011-11-11	2011-11-11	1	17	10	13	14	12	13	24
131	RM3945		USA	Los Angeles, CA	1998					dog		Campylobacter upsaliensis		2	1	2011-11-11	2011-11-11	6	18	11	15	1	16	1	25
132	RM3946		USA	Los Angeles, CA	1998					dog		Campylobacter upsaliensis		2	1	2011-11-11	2011-11-11	6	18	11	15	1	16	1	25
133	RM3947		USA	Los Angeles, CA	1998					dog		Campylobacter upsaliensis		2	1	2011-11-11	2011-11-11	10	14	10	16	1	14	8	26
134	RM3948		USA	Los Angeles, CA	1998					dog		Campylobacter upsaliensis		2	1	2011-11-11	2011-11-11	1	17	1	17	13	4	14	27
135	RM3950		USA	Los Angeles, CA	1998					dog		Campylobacter upsaliensis		2	1	2011-11-11	2011-11-11	1	13	1	18	11	1	11	28
136	RM4039		S. Africa	Cape Town	2000		7	male	gastroenteritis	human stool		Campylobacter upsaliensis		2	1	2011-11-11	2011-11-11	4	19	5	5	5	6	15	29	ST-42
137	RM4044		S. Africa	Cape Town	2001		3	female	gastroenteritis	human stool		Campylobacter upsaliensis		2	1	2011-11-11	2011-11-11	4	19	5	5	5	6	6	30	ST-42
138	RM4042		S. Africa	Cape Town	2001		6	female	gastroenteritis	human stool		Campylobacter upsaliensis		2	1	2011-11-11	2011-11-11	4	19	5	5	5	6	6	30	ST-42
139	RM4061		S. Africa	Cape Town	2001		16	male	gastroenteritis	human stool		Campylobacter upsaliensis		2	1	2011-11-11	2011-11-11	4	19	5	5	5	6	6	30	ST-42
140	RM4043		S. Africa	Cape Town	2001		6	female	gastroenteritis	human stool		Campylobacter upsaliensis		2	1	2011-11-11	2011-11-11	4	20	5	5	7	6	16	31
141	RM4049		S. Africa	Cape Town	2002			female	gastroenteritis	human stool		Campylobacter upsaliensis		2	1	2011-11-11	2011-11-11	11	21	5	19	5	6	6	32
142	RM4051		S. Africa	Cape Town	2003		15	female	gastroenteritis	human stool		Campylobacter upsaliensis		2	1	2011-11-11	2011-11-11	12	22	12	19	15	7	17	33
143	RM4055		S. Africa	Cape Town	1992		48	male	gastroenteritis	human stool		Campylobacter upsaliensis		2	1	2011-11-11	2011-11-11	5	7	5	6	16	17	6	34
144	RM4058		S. Africa	Cape Town	1992					human stool		Campylobacter upsaliensis		2	1	2011-11-11	2011-11-11	13	17	1	12	1	12	1	35	ST-35
145	RM4059		S. Africa	Cape Town	1992		27	male	gastroenteritis	human stool		Campylobacter upsaliensis		2	1	2011-11-11	2011-11-11	4	5	5	6	5	6	6	36	ST-42
146	RM4062		S. Africa	Cape Town	2001		18	female	gastroenteritis	human stool		Campylobacter upsaliensis		2	1	2011-11-11	2011-11-11	4	6	5	5	6	6	6	37	ST-42
147	RM4063		S. Africa	Cape Town	2001		25	male	gastroenteritis	human stool		Campylobacter upsaliensis		2	1	2011-11-11	2011-11-11	4	6	7	20	5	6	6	38	ST-42
148	RM4064		S. Africa	Cape Town	2001		21	male	gastroenteritis	human stool		Campylobacter upsaliensis		2	1	2011-11-11	2011-11-11	5	8	13	5	5	6	18	39
149	RM4065		S. Africa	Cape Town	2001		54	female	gastroenteritis	human stool		Campylobacter upsaliensis		2	1	2011-11-11	2011-11-11	14	4	5	5	5	6	6	40	ST-42
150	RM4066		S. Africa	Cape Town	2003		7	female	gastroenteritis	human stool		Campylobacter upsaliensis		2	1	2011-11-11	2011-11-11	4	23	7	21	17	6	19	41
151	RM4068		S. Africa	Cape Town	2003		10	female	gastroenteritis	human stool		Campylobacter upsaliensis		2	1	2011-11-11	2011-11-11	4	6	7	5	5	6	6	42	ST-42
152	RM4123		UK		1986					human stool		Campylobacter upsaliensis		2	1	2011-11-11	2011-11-11	15	24	12	22	18	9	20	43
155	RM4135		USA		1987					human stool		Campylobacter upsaliensis		2	1	2011-11-11	2011-11-11	13	18	4	24	20	12	22	46
158	RM4244		Belgium	Brussels	1986				gastroenteritis	human stool		Campylobacter upsaliensis		2	1	2011-11-11	2011-11-11	16	4	14	21	22	18	24	49
159	RM4245		Belgium	Brussels	1986				gastroenteritis	human stool		Campylobacter upsaliensis		2	1	2011-11-11	2011-11-11	19	26	16	21	23	19	25	50	ST-50
160	RM4248		Belgium	Brussels	1986				gastroenteritis	human stool		Campylobacter upsaliensis		2	1	2011-11-11	2011-11-11	19	26	16	21	23	19	25	50	ST-50
161	RM4246		Belgium	Brussels	1986				gastroenteritis	human stool		Campylobacter upsaliensis		2	1	2011-11-11	2011-11-11	16	25	17	7	17	18	21	51
162	RM4249		Belgium	Brussels	1986					human stool		Campylobacter upsaliensis		2	1	2011-11-11	2011-11-11	7	12	1	9	24	20	1	52
163	RM4250		Belgium	Brussels	1986					human stool		Campylobacter upsaliensis		2	1	2011-11-11	2011-11-11	19	27	16	21	23	19	25	53	ST-50
164	RM4251		Belgium	Brussels	1987					human stool		Campylobacter upsaliensis		2	1	2011-11-11	2011-11-11	20	28	14	21	19	21	21	54	ST-45
165	RM4252		Belgium	Brussels	1987					human stool		Campylobacter upsaliensis		2	1	2011-11-11	2011-11-11	1	29	18	25	25	22	26	55
166	RM4253		Belgium	Brussels	1987					human stool		Campylobacter upsaliensis		2	1	2011-11-11	2011-11-11	17	30	11	1	26	16	1	56
167	RM4254		Belgium	Brussels	1987					human stool		Campylobacter upsaliensis		2	1	2011-11-11	2011-11-11	16	25	14	21	19	21	21	57	ST-45
168	RM4255		Belgium	Brussels	1987					human stool		Campylobacter upsaliensis		2	1	2011-11-11	2011-11-11	21	31	19	7	27	9	7	58
169	RM4256		Belgium	Brussels	1987					human stool		Campylobacter upsaliensis		2	1	2011-11-11	2011-11-11	16	32	20	7	17	23	27	59
170	RM4257		Belgium	Brussels	1987					human stool		Campylobacter upsaliensis		2	1	2011-11-11	2011-11-11	19	26	16	21	23	24	25	60	ST-50
171	RM4258		Belgium	Brussels	1987					human stool		Campylobacter upsaliensis		2	1	2011-11-11	2011-11-11	19	27	16	21	23	19	28	61	ST-50
172	RM4410		USA	Pinole, CA	2004					dog		Campylobacter upsaliensis		2	1	2011-11-11	2011-11-11	1	17	1	26	1	12	1	62	ST-35
173	RM4411		USA	Pinole, CA	2004					dog		Campylobacter upsaliensis		2	1	2011-11-11	2011-11-11	1	17	1	1	28	12	14	63
174	RM4414		USA	Pinole, CA	2004					dog		Campylobacter upsaliensis		2	1	2011-11-11	2011-11-11	1	33	1	13	28	12	12	64	ST-64
175	RM4415		USA	Pinole, CA	2004					dog		Campylobacter upsaliensis		2	1	2011-11-11	2011-11-11	1	33	1	13	28	12	12	64	ST-64
176	RM4417		USA	Pinole, CA	2004					dog		Campylobacter upsaliensis		2	1	2011-11-11	2011-11-11	17	11	1	9	9	12	1	65	ST-16
177	RM4419		USA	Pinole, CA	2004					dog		Campylobacter upsaliensis		2	1	2011-11-11	2011-11-11	1	33	1	13	28	12	4	66	ST-64
178	RM4418		USA	Pinole, CA	2004					dog		Campylobacter upsaliensis		2	1	2011-11-11	2011-11-11	1	33	1	13	28	12	4	66	ST-64
210	Dog 4		UK	Northwest	2005		24	male	carrier	dog	carrier	Campylobacter upsaliensis	Household	2	1	2011-11-11	2011-11-11	13	29	1	31	35	14	4	70
211	Dog 5		UK	Scotland	2006		16	female	carrier	dog	carrier	Campylobacter upsaliensis	Vet visiting	2	1	2011-11-11	2011-11-11	13	3	9	10	12	12	12	71
212	Dog 6		UK	Jersey (island)	2006		32	female	carrier	dog	carrier	Campylobacter upsaliensis	Vet visiting	2	1	2011-11-11	2011-11-11	8	38	1	11	1	12	22	72
213	Dog 8		UK	Northwest	2007		108	male	carrier	dog	carrier	Campylobacter upsaliensis	Rescue	2	1	2011-11-11	2011-11-11	13	3	9	1	12	12	12	74
215	Dog 15		UK	Gloucester	2006		57	female	carrier	dog	carrier	Campylobacter upsaliensis	Vet visiting	2	1	2011-11-11	2011-11-11	1	3	22	30	20	12	12	76
214	Dog 13		UK	Northwest	2005		96	female	carrier	dog	carrier	Campylobacter upsaliensis	Household	2	1	2011-11-11	2011-11-11	9	2	9	15	1	14	1	79
216	Dog 18		UK	Southwest	2006		4	male		dog		Campylobacter upsaliensis	Vet visiting	2	1	2011-11-11	2011-11-11	10	13	10	32	12	12	1	84
217	Dog 23		UK	South Wales	2006		76	female	carrier	dog	carrier	Campylobacter upsaliensis	Vet visiting	2	1	2011-11-11	2011-11-11	13	17	1	18	1	1	9	89
218	Dog 26		UK	Northwest	2006		120	male	carrier	dog	carrier	Campylobacter upsaliensis	Vet visiting	2	1	2011-11-11	2011-11-11	13	3	1	28	20	12	9	92
219	Dog 28		UK	North Wales	2008					dog		Campylobacter upsaliensis	Hunt	2	1	2011-11-11	2011-11-11	18	3	22	30	20	12	26	94
220	Dog 31		UK	Birmingham	2008				carrier	dog	carrier	Campylobacter upsaliensis	Boarding	2	1	2011-11-11	2011-11-11	9	2	9	3	1	12	1	97
222	Dog 36		UK	Birmingham	2008				carrier	dog	carrier	Campylobacter upsaliensis	Boarding	2	1	2011-11-11	2011-11-11	7	45	1	33	9	12	1	98
221	Dog 35		UK	London	2006		23	female	carrier	dog	carrier	Campylobacter upsaliensis	Vet visiting	2	1	2011-11-11	2011-11-11	22	29	22	3	32	12	4	101
223	Dog 37		UK	N. Ireland	2006		72	female	carrier	dog	carrier	Campylobacter upsaliensis	Vet visiting	2	1	2011-11-11	2011-11-11	23	29	18	31	25	22	26	103
224	Dog 38		UK	Northwest	2005		168	male		dog		Campylobacter upsaliensis	Household	2	1	2011-11-11	2011-11-11	1	29	1	31	35	12	26	104
226	H45		UK	Northwest	2002					human stool		Campylobacter upsaliensis		2	1	2011-11-11	2011-11-11	1	29	1	31	35	12	26	104
225	H42		UK	Northwest	2006					human stool		Campylobacter upsaliensis		2	1	2011-11-11	2011-11-11	13	3	9	31	12	12	33	108
227	H48		UK	Northwest	2007					human stool		Campylobacter upsaliensis		2	1	2011-11-11	2011-11-11	10	3	1	31	1	12	33	113
237	DR6S		Finland		2013					dog		Campylobacter upsaliensis		2	2	2014-12-03	2014-12-03	10	61	1	40	13	12	49	156
238	DR7S		Finland		2013					dog		Campylobacter upsaliensis		2	2	2014-12-03	2014-12-03	17	62	1	1	1	16	50	157
239	DR9S		Finland		2013					dog		Campylobacter upsaliensis		2	2	2014-12-03	2014-12-03	1	63	36	30	39	41	51	158
240	DR9S_2		Finland		2014					dog		Campylobacter upsaliensis		2	2	2014-12-03	2014-12-03	6	15	1	41	20	1	9	159
241	DR15S		Finland		2013					dog		Campylobacter upsaliensis		2	2	2014-12-03	2014-12-03	9	64	1	13	1	12	4	160
242	DR15S_2		Finland		2014					dog		Campylobacter upsaliensis		2	2	2014-12-03	2014-12-03	9	64	1	13	1	12	4	160
243	DR18S		Finland		2013					dog		Campylobacter upsaliensis		2	2	2014-12-03	2014-12-03	9	64	1	13	1	12	4	160
244	DR18S_2		Finland		2014					dog		Campylobacter upsaliensis		2	2	2014-12-03	2014-12-03	9	64	1	13	1	12	4	160
245	DR19S		Finland		2013					dog		Campylobacter upsaliensis		2	2	2014-12-03	2014-12-03	10	3	1	42	33	13	52	164
246	DR22S		Finland		2013					dog		Campylobacter upsaliensis		2	2	2014-12-03	2014-12-03	10	13	37	32	12	12	1	165
247	DR28S		Finland		2013					dog		Campylobacter upsaliensis		2	2	2014-12-03	2014-12-03	10	3	1	1	33	13	52	166
256	DR47S		Finland		2013					dog		Campylobacter upsaliensis		2	2	2014-12-03	2014-12-03	10	3	1	1	33	13	52	166
248	DR36S_2		Finland		2014					dog		Campylobacter upsaliensis		2	2	2014-12-03	2014-12-03	6	68	22	3	20	12	54	167
261	DR56S		Finland		2013					dog		Campylobacter upsaliensis		2	2	2014-12-03	2014-12-03	6	68	22	3	20	12	54	167
249	DR38S		Finland		2013					dog		Campylobacter upsaliensis		2	2	2014-12-03	2014-12-03	13	13	1	28	33	12	12	168
250	DR39S		Finland		2013					dog		Campylobacter upsaliensis		2	2	2014-12-03	2014-12-03	1	69	1	31	20	12	33	169
251	DR40S_2		Finland		2014					dog		Campylobacter upsaliensis		2	2	2014-12-03	2014-12-03	10	3	1	1	33	13	12	170
252	DR42S		Finland		2013					dog		Campylobacter upsaliensis		2	2	2014-12-03	2014-12-03	6	11	22	3	20	12	54	171
253	DR44S		Finland		2013					dog		Campylobacter upsaliensis		2	2	2014-12-03	2014-12-03	6	70	22	3	20	12	54	172
254	DR44S_2		Finland		2014					dog		Campylobacter upsaliensis		2	2	2014-12-03	2014-12-03	6	70	22	3	20	12	54	172
255	DR45S_2		Finland		2014					dog		Campylobacter upsaliensis		2	2	2014-12-03	2014-12-03	10	15	38	43	39	12	58	174
257	DR48S		Finland		2013					dog		Campylobacter upsaliensis		2	2	2014-12-03	2014-12-03	1	3	39	31	1	12	1	176
258	DR53S_2		Finland		2014					dog		Campylobacter upsaliensis		2	2	2014-12-03	2014-12-03	1	36	38	3	39	41	4	177
259	DR55S		Finland		2013					dog		Campylobacter upsaliensis		2	2	2014-12-03	2014-12-03	1	29	1	31	35	22	26	178
260	DR55S_2		Finland		2014					dog		Campylobacter upsaliensis		2	2	2014-12-03	2014-12-03	1	29	1	31	35	22	26	178
262	DR59S		Finland		2013					dog		Campylobacter upsaliensis		2	2	2014-12-03	2014-12-03	17	15	1	30	47	43	9	181
263	DR59S_2		Finland		2014					dog		Campylobacter upsaliensis		2	2	2014-12-03	2014-12-03	17	73	1	9	9	12	4	182
264	DR60S_2		Finland		2014					dog		Campylobacter upsaliensis		2	2	2014-12-03	2014-12-03	17	73	1	9	9	12	4	182
180			UK		2006					dog															68
193			UK		2005					dog															88
195			UK		2006					dog															91
191			UK		2008					dog															86
202			UK		2008					dog															105
194			UK		2006					dog															90
205			UK		2002					human stool															104
226			UK		2002					human stool															104
198			UK		2006					dog															96
199			UK		2007					dog															98
188			UK		2006					dog															82
207			UK		2007					human stool															112
197			UK		2005					dog															95
192			UK		2007					dog															87
185			UK		2006					dog															77
186			UK		2006					dog															78
206			UK		2002					human stool															110
181			UK		2005					dog															69
183			UK		2007					dog															75
200			UK		2007					dog															99
196			UK		2007					dog															93
203			UK		2006					dog															106
179			UK		2007					dog															67
184			UK		2006					dog															72
182			UK		2007					dog															73
187			UK		2006					dog															80
189			UK		2007					dog															83
190			UK		2005					dog															85
201			UK		2005					dog															100
204			UK		2005					dog															107
208			UK		2007					human stool															114
209			UK		2007					human stool															115
