# Supplementary material for: Population Genetics and Antimicrobial Susceptibility of Canine Campylobacter Isolates Collected before and after a Raw Feeding Experiment
Source: PLoS One. 2015 Jul 14;10(7):e0132660. doi: 10.1371/journal.pone.0132660 (PMC4501809; doi:10.1371/journal.pone.0132660)
Supplement: S3 Table — (XLSX) [file pone.0132660.s003.xlsx]

## Sheet: Sheet1
Isolate	MIC STR (mg/l)	rpsL	rsmG1
DR9S	1024	K88R (A261G)	H6D, E9K, I11T, insertion of nucleotide A at pos. 39 -> L13STOP
DR9_2S	16	K88R (A261G)	A92S, T108H, F110I, T119A, R133K, Q160K, R168D, F184L, deletion of nucleotides 558-572 TTTCACACGCAAAAT -> deletion of 5 aa (187-191)
DR15S	16	K88R (A261G)	I11F, A92S, T108H, F110I, T119A, R133K, A159V, Q160K, R168H, T183N, F184S, K185T, F187S, R189H, K190E, I191T, STOP: taa->tga
DR15_2S	16	K88R (A261G)	I11F, A92S, T108H, F110I, T119A, R133K, A159V, Q160E, R168H, T183N, F184S, K185T, F187S, R189H, K190E, I191T, STOP: taa->tga
DR18S	16	K88R (A261G)	I11F, A92S, T108H, F110I, T119A, R133K, A159V, Q160E, R168H, T183N, F184S, K185T, F187S, R189H, K190E, I191T, STOP: taa->tga
DR18_2S	16	K88R (A261G)	I11F, A92S, T108H, F110I, T119A, R133K, A159V, Q160E, R168H, T183N, F184S, K185T, F187S, R189H, K190E, I191T, STOP: taa->tga
DR22S	>1024	K88R (A261G)	A61I, A92S, I100V, T108H, F110I, T119A, deletion of nucleotide T395 -> frameshift -> M132R, A134Q, D136I, L137STOP
DR28S	0.5	-	A61I, A92S, I100V, T108H, F110I, T119A, R133K, Q160K, R168D, deletion of nucleotides 558-572 TTTCACACGCAAAAT -> deletion of 5 aa (187-191)
DR36_2S	>1024	K88R (A261G)	A92S, I100V, T108H, F110I, T119A, R133K, deletion of nucleotide T426 -> frameshift ->L144STOP
DR39S	0.5	A125T (G373A)	A92S, T108H, F110I, T119A, R133K, Q160K, R168D, F184L, F187S, deletion of nucleotides 561-569 CACACGCAA -> deletion of 3 aa (188-190), I191L, STOP: taa->tga
DR40_2S	1024	K88R (A261G), A125T (G373A))	Deletion of nucleotide G139 -> frameshift -> E47K, I48S, L49STOP
DR42S	16	K88R (A261G)	A92S, T108H, F110I, T119A, R133K, Q160K, R168D, T183N, F184S, K185T, F187S, R189H, K190E, I191T, STOP:taa->tga
DR44S	16	K88R (A261G)	A92S, I100V, T108H, F110I, T119A, R133K, Q160K, R168D, T183N, F184S, K185T, F187S, R189H, K190E, I191T, STOP:taa->tga
DR44_2S	16	K88R (A261G)	A92S, I100V, T108H, F110I, T119A, R133K, Q160K, R168D, T183N, F184S, K185T, F187S, R189H, K190E, I191T, STOP:taa->tga
DR45_2S	16	K88R (A261G)	A92S, I100V, V114A, T119A, E120Q, R133K, Q160K, R168D, T183N, F184S, K185T, F187S, R189H, K190E, I191T, STOP:taa->tga
DR47S	0.5	-	A92S, I100V, T108H, T119A, deletion of nucleotides 558-572 TTTCACACGCAAAAT -> deletion of 5 aa (187-191)
DR48S	16	K88R (A261G), A125T (G373A)	A92S, I100V, V114A, T119A, E120Q, R133K, Q160K, D165G, R168D, F187S, deletion of nucleotides 561-569 CACACGCAA -> deletion of 3 aa (188-190), I191L, STOP: taa ->tga
DR53_2S	0.5	-	A92S, I100V, V114A, T119A, E120Q, R133K, Q160K, D165G, R168N, T183N, F184S, K185T, F187S, R189H, K190E, I191T, STOP: taa ->tga
DR55S	16	K88R (A261G)	A92S, I100V, T108H, F110I, T119A, R133K, Q160K, R168H, F184L, F187S, deletion of nucleotides 561-569 CACACGCAA -> deletion of 3 aa (188-190), I191L, STOP: taa ->tga
DR55_2S	16	K88R (A261G)	A92S, I100V, T108H, F110I, T119A, R133K, Q160K, R168H, F184L, F187S, deletion of nucleotides 561-569 CACACGCAA -> deletion of 3 aa (188-190), I191L, STOP: taa ->tga
DR56S	>1024	K88R (A261G)	A92S, I100V, T108H, F110I, T119A, R133K, deletion of nucleotide T426 -> frameshift ->L144STOP
DR59S	2	-	A92S, I100V, T119A, E120Q, R133K, Q160K, D165G, R168D, T183N, K185T, F187S, R189H, K190E, I191T, STOP:taa->tga
DR59_2S	>1024	K88R (A261G)	A92S, I100V, T108H, F110I, T119A, R133K, Y154L, insertion of nucleotide C in pos 460 -> L154Y, K155STOP
DR60_2S	>1024	K88R (A261G)	A92S, I100V, T108H, F110I, T119A, R133K, Y154L, insertion of nucleotide C in pos 460 -> L154Y, K155STOP
1 Sequences were compared with C. upsaliensis RM3195 (susceptible to streptomycin, Fouts et al. 2005).
